# Supplementary material for: Vascular Stress Markers Following Inhalation of Heated Tobacco Products: A Study on Extracellular Vesicles
Source: Cardiovasc Toxicol. 2024 Oct 29;25(1):1–8. doi: 10.1007/s12012-024-09934-6 (PMC11739193; doi:10.1007/s12012-024-09934-6)
Supplement: Supplementary file 2 — Supplementary file2 (XLSX 2746 KB) [file 12012_2024_9934_MOESM2_ESM.xlsx]

## Sheet: Sheet1
	PS positive EVs (Lactadherin) C Base	PS positive EVs (Lactadherin) S Base	PS positive EVs (Lactadherin) C 4h	PS positive EVs (Lactadherin) S 4h	Platelet-derived (CD41) C Base	Platelet-derived (CD41) S base	Platelet-derived (CD41) C 4h	Platelet-derived (CD41) S 4h	Activated platelet dervied (41+62P) C base	Activated platelet dervied (41+62P) S base	Activated platelet dervied (41+62P) C 4h	Activated platelet dervied (41+62P) S 4h	Endothelial derived (CD106) C base	Endothelial derived (CD106) S base	Endothelial derived (CD106) C 4h	Endothelial derived (CD106) S 4h	Neutrophil-dervied (CD15) C base	Neutrophil-dervied (CD15) S base	Neutrophil-dervied (CD15) C 4h	Neutrophil-dervied (CD15) S 4h	Leukocyte derived (CD45) C Baseline	Leukocyte derived (CD45) S Baseline	Leukocyte derived (CD45) C 4h	Leukocyte derived (CD45) S 4h
1	34791.2	13848	37287.2	34092	4557.53	1867.02	4599.84	6193.4	1577	841	1369	1730	379.26	474	323	478	168	54.6	142.2	70.2	278.33	166.176	298.298	613.656
2	30984.8	38969	33203.2	47425	3663.38	3761.42	2504.7	3021.57	1337	1258	1210	1767	208.12	233	428	568	684.6	177.6	803.4	357	533.787	233.814	1265.63	758.8
3	33971.2	41698	35340	42813	4728.75	2935.62	2734.6	4611.84	1261	1041	1210	1201	428.28	162	291	407	370.2	502.8	298.2	407.4	439.712	566.792	353.4	428.13
4	25788	33842	29756	57540	2183.28	3816.25	3872.41	8666.56	827	1075	1097	2336	377.54	424	385	589	397.8	327.6	590.4	410.4	409.456	609.156	619.024	575.4
5	31724.8	36486	38560.8	46014	3502.8	3607.59	6389.7	4256.01	1390	1257	1770	1433	235.64	327	221	373	196.2	88.8	115.8	111	253.798	218.916	694.094	184.056
6	33139.2	33264	45552	48114	2784.28	3778.06	3081.86	5533.4	1481	1321	1382	1895	251.12	342	330	362	165.6	108	218.4	310.8	265.114	332.64	637.728	673.596
7	37084.8	36431	32061.6	51297	3475.53	2796.57	2655.45	4820.58	1587	1449	843	2034	245.96	224	280	434	198.6	116.4	183	66	370.848	218.586	192.37	512.97
8	35970.4	29030	31704.8	39227	3403.05	3736.26	2856	4422.21	1389	1258	800	2001	348.3	319	239	531	140.4	306.6	384	214.2	503.586	416.12	317.048	313.816
9	35637.6	28356	40328	50812	2217.57	2807.04	2367.75	7492.83	1149	1462	861	1977	330.24	197	369	531	289.8	288	228.6	117.6	641.477	370.136	645.248	403.248
10	39102.4	29782	33380	45249	3028.48	2702.12	2932.35	4605.85	1352	1571	865	1835	334.54	194	323	523	250.2	384	93	350.4	234.614	438.256	133.52	814.482
11	29388.8	31942	31580	52121	3703.58	4032.13	3716.4	5034.8	1318	1081	978	2456	258.86	326	252	383	175.8	360.6	164.4	96	411.443	455.536	505.28	521.21
12	46660.8	33377	37998.4	43437	6032.5	3592.7	3438.4	4112.47	2375	971	1535	1423	251.12	176	555	355	427.8	131.4	429.6	201	586.643	600.786	683.971	434.37
13	37963.2	34709	34916.8	52034	3444.3	1944.52	2017.8	3134.84	890	1124	1180	1438	290.68	256	297	359	168	379.8	137.4	349.2	379.632	447.09	349.168	520.34
14	38712	24007	31440	39880	2341.32	3568.27	2643.75	4772.86	654	1493	1125	1429	212.42	202	260	386	136.2	201	474	70.2	464.544	296.028	514.4	717.84
15	37870.4	38456	34349.6	53300	2999.48	4869.56	2641.76	5780.81	802	1541	836	1883	210.7	173	291	377	191.4	162.6	230.4	338.4	605.926	538.384	274.797	533
16	31287.2	30471	34898.4	37766	1910	4122.36	2894.58	2976.04	1000	1388	1237	1583	294.12	294	269	514	192	96	135.6	207	438.021	182.826	488.578	453.192
17	34599.2	42726	39337.6	52573	1778.59	3518.6	4558.32	2751.16	703	1205	1461	1262	282.94	291	271	494	250.8	207.6	237	169.2	622.786	256.356	393.376	736.022
18	31023.2	34442	36173.6	36964	3481.37	4599.69	2532.3	7050	1387	1479	1101	2350	379.26	372	340	491	210	348	279.6	280.2	372.278	551.072	444.694	395.712
19	33049.6	27537	34653.6	44318	2085.12	3717.16	3176.37	5378.45	724	1387	1217	1397	308.74	277	264	392	230.4	313.8	307.8	303.6	462.694	465.222	485.15	797.724
20	36100	42742	43268.8	43927	5795	2073.15	4426.24	5479.24	1525	813	1456	2132	420.54	273	263	578	166.2	126	189.6	153	649.8	341.936	692.301	263.562
21	34805.6	36057	37621.6	54559	2862.86	2679.14	4284	4469.92	1001	1381	1200	1228	394.74	169	269	468	150.6	354	228	124.8	417.667	649.026	601.946	418.236
22	35472	42637	32059.2	45399	5039.7	3111.56	2429.7	3990.13	1570	1454	1365	1283	224.46	231	394	469	141.6	358.2	414.6	178.2	212.832	682.192	192.356	453.99
23	39269.6	42308	44038.4	47863	4315.04	3054.4	5530.96	6195.22	1448	1328	1471	1973	282.08	244	294	533	204.6	262.8	384	217.8	706.853	507.696	616.538	765.808
Data as Evs/µl
1	26963.2	10732.2	28897.6	26421.3	3532.09	1446.94	3564.88	4799.89	1222.17	651.775	1060.97	1340.75	293.926	367.35	250.325	370.45	130.2	42.315	110.205	54.405	215.705	128.786	231.181	475.583
2	24013.2	30201	25732.5	36754.4	2839.12	2915.1	1941.14	2341.72	1036.17	974.95	937.75	1369.42	161.293	180.575	331.7	440.2	530.565	137.64	622.635	276.675	413.685	181.206	980.86	588.07
3	26327.7	32316	27388.5	33180.1	3664.78	2275.11	2119.31	3574.18	977.275	806.775	937.75	930.775	331.917	125.55	225.525	315.425	286.905	389.67	231.105	315.735	340.777	439.264	273.885	331.801
4	19985.7	26227.5	23060.9	44593.5	1692.04	2957.59	3001.12	6716.58	640.925	833.125	850.175	1810.4	292.594	328.6	298.375	456.475	308.295	253.89	457.56	318.06	317.328	472.096	479.744	445.935
5	24586.7	28276.7	29884.6	35660.8	2714.67	2795.88	4952.02	3298.41	1077.25	974.175	1371.75	1110.58	182.621	253.425	171.275	289.075	152.055	68.82	89.745	86.025	196.694	169.66	537.923	142.643
6	25682.9	25779.6	35302.8	37288.3	2157.82	2928	2388.44	4288.39	1147.78	1023.77	1071.05	1468.62	194.618	265.05	255.75	280.55	128.34	83.7	169.26	240.87	205.463	257.796	494.239	522.037
7	28740.7	28234	24847.7	39755.2	2693.54	2167.34	2057.97	3735.95	1229.92	1122.97	653.325	1576.35	190.619	173.6	217	336.35	153.915	90.21	141.825	51.15	287.407	169.404	149.086	397.552
8	27877.1	22498.2	24571.2	30400.9	2637.36	2895.6	2213.4	3427.21	1076.47	974.95	620	1550.78	269.933	247.225	185.225	411.525	108.81	237.615	297.6	166.005	390.279	322.493	245.712	243.207
9	27619.1	21975.9	31254.2	39379.3	1718.62	2175.46	1835.01	5806.94	890.475	1133.05	667.275	1532.17	255.936	152.675	285.975	411.525	224.595	223.2	177.165	91.14	497.145	286.855	500.067	312.517
10	30304.4	23081	25869.5	35068	2347.07	2094.14	2272.57	3569.53	1047.8	1217.53	670.375	1422.12	259.269	150.35	250.325	405.325	193.905	297.6	72.075	271.56	181.826	339.648	103.478	631.224
11	22776.3	24755	24474.5	40393.8	2870.27	3124.9	2880.21	3901.97	1021.45	837.775	757.95	1903.4	200.617	252.65	195.3	296.825	136.245	279.465	127.41	74.4	318.868	353.04	391.592	403.938
12	36162.1	25867.2	29448.8	33663.7	4675.19	2784.34	2664.76	3187.16	1840.62	752.525	1189.62	1102.83	194.618	136.4	430.125	275.125	331.545	101.835	332.94	155.775	454.648	465.609	530.078	336.637
13	29421.5	26899.5	27060.5	40326.3	2669.33	1507	1563.79	2429.5	689.75	871.1	914.5	1114.45	225.277	198.4	230.175	278.225	130.2	294.345	106.485	270.63	294.215	346.495	270.605	403.264
14	30001.8	18605.4	24366	30907	1814.52	2765.41	2048.91	3698.97	506.85	1157.08	871.875	1107.47	164.625	156.55	201.5	299.15	105.555	155.775	367.35	54.405	360.022	229.422	398.66	556.326
15	29349.6	29803.4	26620.9	41307.5	2324.6	3773.91	2047.36	4480.13	621.55	1194.28	647.9	1459.33	163.292	134.075	225.525	292.175	148.335	126.015	178.56	262.26	469.593	417.248	212.968	413.075
16	24247.6	23615	27046.3	29268.7	1480.25	3194.83	2243.3	2306.43	775	1075.7	958.675	1226.83	227.943	227.85	208.475	398.35	148.8	74.4	105.09	160.425	339.466	141.69	378.648	351.224
17	26814.4	33112.7	30486.6	40744.1	1378.41	2726.91	3532.7	2132.15	544.825	933.875	1132.28	978.05	219.278	225.525	210.025	382.85	194.37	160.89	183.675	131.13	482.659	198.676	304.866	570.417
18	24043	26692.5	28034.5	28647.1	2698.06	3564.76	1962.53	5463.75	1074.92	1146.22	853.275	1821.25	293.926	288.3	263.5	380.525	162.75	269.7	216.69	217.155	288.516	427.081	344.638	306.677
19	25613.4	21341.2	26856.5	34346.4	1615.97	2880.8	2461.69	4168.3	561.1	1074.92	943.175	1082.67	239.274	214.675	204.6	303.8	178.56	243.195	238.545	235.29	358.588	360.547	375.992	618.236
20	27977.5	33125.1	33533.3	34043.4	4491.12	1606.69	3430.34	4246.41	1181.88	630.075	1128.4	1652.3	325.918	211.575	203.825	447.95	128.805	97.65	146.94	118.575	503.595	265	536.533	204.261
21	26974.3	27944.2	29156.7	42283.2	2218.72	2076.33	3320.1	3464.19	775.775	1070.28	930	951.7	305.923	130.975	208.475	362.7	116.715	274.35	176.7	96.72	323.692	502.995	466.508	324.133
22	27490.8	33043.7	24845.9	35184.2	3905.77	2411.46	1883.02	3092.35	1216.75	1126.85	1057.88	994.325	173.957	179.025	305.35	363.475	109.74	277.605	321.315	138.105	164.945	528.699	149.076	351.842
23	30433.9	32788.7	34129.8	37093.8	3344.16	2367.16	4286.49	4801.3	1122.2	1029.2	1140.03	1529.08	218.612	189.1	227.85	413.075	158.565	203.67	297.6	168.795	547.811	393.464	477.817	593.501
